# Supplementary material for: ATP-Responsive Bimetallic Metal–Organic Frameworks Amplify Oxidative Stress in the Tumor Microenvironment for Synergistic Chemo-Immunotherapy
Source: J Funct Biomater. 2026 Apr 19;17(4):199. doi: 10.3390/jfb17040199 (PMC13117820; doi:10.3390/jfb17040199)
Supplement: Supplementary file 1 [file jfb-17-00199-s001.zip]

Archive with 1 entries (1 files):
- jfb-4230609-supplementary.pdf
